# Supplementary material for: Assessing the probiotic potential, antioxidant, and antibacterial activities of oat and soy milk fermented with Lactiplantibacillus plantarum strains isolated from Tibetan Kefir
Source: Front Microbiol. 2023 Sep 25;14:1265188. doi: 10.3389/fmicb.2023.1265188 (PMC10560984; doi:10.3389/fmicb.2023.1265188)
Supplement: Supplementary file 1 [file Table_1.XLSX]

## Sheet: Sheet1
				One way
					Descriptives
							N	Mean	Std. Deviation	Std. Error	95% Confidence Interval for Mean		Minimum	Maximum
											Lower Bound	Upper Bound
					Lag_Phase_Time	4.3	5	8.24	1.2054	0.539073	6.74329	9.73671	6.6	9.7
						5.0	5	7.76	1.2661	0.566216	6.18793	9.33207	6.1	9.3
						5.7	5	5.8	1.01242	0.452769	4.54291	7.05709	4.5	7.1
						Total	15	7.26667	1.53607	0.396613	6.41602	8.11732	4.5	9.7
					Bile_Resistance_Percent	4.3	5	94.86	5.09245	2.27741	88.5369	101.183	87.2	99.7
						5.0	5	93.16	6.09861	2.72738	85.5876	100.732	84.5	99.4
						5.7	5	88.74	7.59197	3.39523	79.3133	98.1667	78.6	97.8
						Total	15	92.2533	6.45234	1.66599	88.6801	95.8265	78.6	99.7
					Bile_Conc_Percent	4.3	5	0.3	0.158114	0.0707107	0.103676	0.496324	0.1	0.5
						5.0	5	0.3	0.158114	0.0707107	0.103676	0.496324	0.1	0.5
						5.7	5	0.3	0.158114	0.0707107	0.103676	0.496324	0.1	0.5
						Total	15	0.3	0.146385	0.0377964	0.218935	0.381065	0.1	0.5
					ANOVA
							Sum of Squares	df	Mean Square	F	Sig.
					Lag_Phase_Time	Between Groups	16.7093	2	8.35467	6.14163	0.0145628
						Within Groups	16.324	12	1.36033
						Total	33.0333	14
					Bile_Resistance_Percent	Between Groups	99.8013	2	49.9007	1.23962	0.324049
						Within Groups	483.056	12	40.2547
						Total	582.857	14
					Bile_Conc_Percent	Between Groups	0	2	0	0	1
						Within Groups	0.3	12	0.025
						Total	0.3	14
			Post Hoc Tests
			Homogenous Subsets
					Lag_Phase_Time
					Duncana
					pH	N	Subset for alpha = 0.05
							1	2
					5.7	5	5.8
					5.0	5		7.76
					4.3	5		8.24
					Sig.		1	0.527496
					Means for groups in homogeneous subsets are displayed.
					a. Uses Harmonic Mean Sample Size = 5.000.
					Bile_Resistance_Percent
					Duncana
					pH	N	Subset for alpha = 0.05
							1
					5.7	5	88.74
					5.0	5	93.16
					4.3	5	94.86
					Sig.		0.171931
					Means for groups in homogeneous subsets are displayed.
					a. Uses Harmonic Mean Sample Size = 5.000.
					Bile_Conc_Percent
					Duncana
					pH	N	Subset for alpha = 0.05
							1
					4.3	5	0.3
					5.0	5	0.3
					5.7	5	0.3
					Sig.		1
					Means for groups in homogeneous subsets are displayed.
					a. Uses Harmonic Mean Sample Size = 5.000.
